# Supplementary material for: IRF8 and MAFB drive distinct transcriptional machineries in different resident macrophages of the central nervous system
Source: Commun Biol. 2024 Jul 24;7:896. doi: 10.1038/s42003-024-06607-6 (PMC11266354; doi:10.1038/s42003-024-06607-6)
Supplement: Supplementary file 3 — Supplementary Data 1 [file 42003_2024_6607_MOESM3_ESM.xlsx]

## Sheet: Fig 1
Bulk RNA-seq dataset
Fig 1b	TPM of Irf8
MG_E14.5	516.97	505.66	516.74
MG_P3	452.09	639.62	591.31
MG_P10	581.19	423.93	629.31
MG_P21	631.99	554.48	1118.1	648.1	947.42
MG_P56	597.36	770.58	554.64	658.87	774.58
mMΦ_E14.5	360.97	320.62	361.18
mMΦ_P3	321.58	320.84	283.24
mMΦ_P10	303.8	365.92	371.89
mMΦ_P21	366.9	242.92	263.05
mMΦ_P56	414.87	377.36	316.25
pvMΦ_P10	397.45	362.4	386.83
pvMΦ_P21	337.59	516.15	528.35	412.81
pvMΦ_P56	425.88	449.91	511.74	488.75
Fig 1c	TPM of Mafb
MG_E14.5	99.142	78.938	102.94
MG_P3	237.48	241.83	198.83
MG_P10	165.23	173.25	147.61
MG_P21	645.9	664.58	564.08	734.52	449.16
MG_P56	485.16	554.77	489.78	892.33	851.2
mMΦ_E14.5	27.592	21.715	17.352
mMΦ_P3	40.275	37.938	52.996
mMΦ_P10	104.46	92.794	99.236
mMΦ_P21	269.6	205.95	96.438
mMΦ_P56	173.38	142.39	159.7
pvMΦ_P10	74.262	85.259	52.015
pvMΦ_P21	225.35	212.4	106.87	137.33
pvMΦ_P56	196.27	296.26	177.36	127.91

## Sheet: Fig 2
D0 2 TAM → 4w Analysis
Fig 2b	Microglia	CAMs
Cx3cr1 +/+; Irf8 fl/fl	1.05565	0.282684
	1.08821	0.401314
	0.788678	0.576248
	0.579193	0.254364
	1.74479	0.306713
Cx3cr1 CreERT2/+; Irf8 fl/fl	0.0146194	0.0447603
	0.0067137	0.0512992
	0.00818908	0.0221517
	0.0116902	0
	0.0095286	0.0617117
D0 2 TAM → 1w Analysis
Fig 2d	Iba1+ Cd11b+	Cd11b+	pvM	mnM
Cx3cr1 +/+; Irf8 fl/fl	103.283	125.446	9.08709	21.6879
	95.8338	116.667	6.01855	20.7657
	103.034	132.126	14.546	20.1593
	103.125	123.888	9.22819	19.8192
	105.484	123.212	11.3018	18.89
Cx3cr1 CreERT2/+; Irf8 fl/fl	74.8402	92.5044	5.11331	19.195
	97.6815	126.018	9.21524	19.4613
	83.8656	123.082	9.68589	18.6141
	80.4089	117.206	7.95004	19.1205
	100.517	129.335	7.3774	17.3204
	84.8228	109.402	5.5424	17.77
D0 2 TAM → 4w Analysis
Fig 2f	Iba1+ Cd11b+	Cd11b	pvM	mnM
Cx3cr1 +/+; Irf8 fl/fl	110.846	127.942	11.2211	23.0989
	117.008	131.735	8.08104	19.0141
	106.298	124.687	9.04337	17.5497
	93.846	110.018	14.2501	21.533
	116.179	127.715	12.0023	18.9256
	81.3164	90.6518	11.458	17.9326
Cx3cr1 CreERT2/+; Irf8 fl/fl	71.7229	132.262	9.00661	19.4659
	69.9569	138.724	14.0391	19.488
	30.1392	129.133	9.38207	17.7003
	67.7592	93.5396	12.5449	20.546
	63.8642	95.2156	13.4357	17.865
	57.8909	92.8772	11.8556	18.1065
Fig 2g	% of Iba1+ in microglia	% of Iba1+ in CAMs
Cx3cr1 +/+; Irf8 fl/fl	86.6379	80.597
	88.8211	86.3014
	85.2518	81.1321
	85.3002	78.4314
	90.9667
	89.7019
Cx3cr1 CreERT2/+; Irf8 fl/fl	54.2279	64.1509
	50.4288	56.3636
	23.3397	67.5
	72.439	38.0952
	67.0732
	62.3306
Fig 2i	Cell volume	Filament Length	Branch Pts	Terminal Pts
Cx3cr1 +/+; Irf8 fl/fl	669.619	326.322	26.0959	30.245
	511.301	353.474	25.3481	29.4144
	487.355	339.802	25.529	29.6412
	500.424	372.532	27.2295	31.47
Cx3cr1 CreERT2/+; Irf8 fl/fl	988.608	240.256	17.7549	21.3905
	831.002	226.841	16.4688	19.7421
	813.519	231.522	17.0413	20.5914
	616.939	259.064	17.029	20.4189
Fig 2j	Sholl analysis
Distance from the soma μm	5	10	15	20	25	30	35	40	45	50
Cx3cr1 +/+; Irf8 fl/fl	6.99031	7.78608	7.38368	6.38806	4.8623	3.41392	2.3351	1.50001	0.91841	0.530722
	6.61141	7.29476	6.94544	6.41919	4.99562	3.89767	2.81474	2.05716	1.3928	0.973402
	6.88007	7.29245	7.32828	6.29441	5.00361	3.6375	2.43241	1.46379	1.06189	0.665522
	6.58537	7.45796	7.72175	6.92611	5.7705	4.41563	3.09764	2.2308	1.47548	0.969877
Cx3cr1 CreERT2/+; Irf8 fl/fl	6.40347	6.36698	5.48714	4.3544	3.13104	2.20972	1.45625	1.00028	0.676206	0.512064
	6.05569	5.76138	5.04887	4.10058	3.09834	2.30932	1.66417	1.03112	0.623962	0.370986
	6.15583	5.93484	5.11678	4.33654	3.08944	2.17418	1.41799	0.95879	0.62526	0.365447
	5.78885	5.76711	5.73152	4.96975	3.85569	2.9504	1.93044	1.36476	0.895765	0.508927
Fig 2l	FSC	CD11b	CD45
Cx3cr1 +/+; Irf8 fl/fl	696000	15743	19883
	684000	11962	17337
	689000	10854	16503
	700000	10720	17030
	693000	14728	19010
Cx3cr1 CreERT2/+; Irf8 fl/fl	678000	17962	18246
	676000	16346	17518
	691000	19541	19295
	685000	24403	19485
	678000	15320	18245

## Sheet: Fig 3
D0 2 TAM → 4w Analysis
Fig 3b	Microglia	CAMs
Cx3cr1 +/+; Mafb fl/fl	0.358679	0.100702
	0.363698	0.232672
	0.322063	0.0540911
	0.415343	0.182732
Cx3cr1 CreERT2/+; Mafb fl/fl	0.000523988	0
	0	0
	0.00282791	0
D0 2 TAM → 1w Analysis
Fig 3d	Iba1+ Cd11b+	Cd11b+	pvM	mnM
Cx3cr1 +/+; Mafb fl/fl	131.166	138.106	12.2103	18.6216
	123.295	129.029	9.50972	17.1475
	126.982	131.145	14.1991	19.0237
	127.549	133.528	10.2863	17.1321
	126.575	138.567	9.10212	18.6999
Cx3cr1 CreERT2/+; Mafb fl/fl	110.607	117.029	10.8954	19.656
	104.496	110.374	7.27619	18.2615
	123.153	128.679	12.787	18.4737
D0 2 TAM → 4w Analysis
Fig 3f	Iba1+ Cd11b+	Cd11b+	pvM	mnM
Cx3cr1 +/+; Mafb fl/fl	138.238	150.259	7.9664	18.0459
	119.874	125.119	13.5287	19.15
	121.856	129.424	12.3502	17.439
	130.766	137.223	10.1477	18.695
Cx3cr1 CreERT2/+; Mafb fl/fl	133.833	138.294	12.0484	19.9441
	109.692	113.254	11.4695	19.8533
	90.9386	95.1683	6.40287	18.9708
	83.0629	90.741	9.70846	17.5299
	82.6792	84.2246	10.0103	17.8079
Fig 3g	% of Iba1+ in microglia	% of Iba1+ in CAMs
Cx3cr1 +/+; Mafb fl/fl	92	82.8283
	95.8084	73.6842
	94.152	75
	95.2941	82.3529
Cx3cr1 CreERT2/+; Mafb fl/fl	96.774	77.5701
	96.8553	81.0811
	95.5556	78.1609
	91.5385	68.1818
	98.1651	81.6901
Fig 3i
Cx3cr1 +/+; Mafb fl/fl	Cell volume	Filament Length	Branch Pts	Terminal Pts
	713.024	277.594	20.0149	23.3932
	677.996	346.9	26.6732	30.3368
	720.917	327.85	24.6188	28.1453
	833.859	288.916	22.3175	25.9781
Cx3cr1 CreERT2/+; Mafb fl/fl
	894.416	418.761	32.6443	36.3759
	819.46	362.408	27.6348	31.3558
	1145.59	304.01	22.892	26.3635
	1076.1	422.202	33.9648	37.8838
Fig 3j	Sholl analysis
Distance from the soma μm	5	10	15	20	25	30	35	40	45	50
Cx3cr1 +/+; Mafb fl/fl	5.22907	5.61872	5.43219	4.67566	3.80389	2.91225	2.18148	1.58883	1.28454	0.715287
	6.41611	6.95446	6.83944	6.10539	4.78064	3.58875	2.57936	2.06184	1.39298	0.945158
	5.6784	6.15998	6.15825	5.78368	4.77332	3.65017	2.8741	2.24201	1.56983	1.26155
	6.57691	6.63162	6.11439	4.83214	3.72428	2.72216	1.89333	1.37702	1.01861	0.789421
Cx3cr1 CreERT2/+; Mafb fl/fl	6.30417	6.99866	7.35626	7.09905	5.89943	4.56918	3.75802	2.92115	2.25364	1.6592
	6.40782	6.3543	6.45955	5.84088	5.02953	4.03927	3.33773	2.41211	1.90479	1.31372
	6.07517	6.30811	6.16797	5.23304	4.10718	3.27677	2.44153	1.79705	1.3289	0.963944
	6.76832	8.09499	8.02034	7.17867	6.17212	4.74275	3.68641	2.90355	2.05222	1.46873
Fig 3l	FSC	CD11b	CD45
Cx3cr1 +/+; Mafb fl/fl	683000	81628	23427
	680000	75757	21668
	678000	65443	19508
	680000	71700	20708
	686000	73122	21099
Cx3cr1 CreERT2/+; Mafb fl/fl	696000	81821	29222
	729000	78170	31289
	692000	78029	28501
	725000	83326	33845

## Sheet: Fig 4
Fig 4d
Microglial core genes	Cx3cr1+/+Irf8fl/fl	Cx3cr1CreERT2/+Irf8fl/fl		DAM genes	Cx3cr1+/+Irf8fl/fl	Cx3cr1CreERT2/+Irf8fl/fl		TGF signaling pathway related genes	Cx3cr1+/+Irf8fl/fl	Cx3cr1CreERT2/+Irf8fl/fl		Interferon related genes	Cx3cr1+/+Irf8fl/fl	Cx3cr1CreERT2/+Irf8fl/fl		Feature genes	Cx3cr1+/+Irf8fl/fl	Cx3cr1CreERT2/+Irf8fl/fl
Sall1	253.012	148.62		Apoe	381.758	600.378		Smad3	42.5419	70.7715		Ifitm3	21.271	9.43619		Irf5	118.669	67.2329
	269.868	141.731			440.601	1269.81			36.7167	73.3375			9.17919	6.59214			107.397	52.7371
	251.468	142.553			450.12	1339.01			40.9917	74.7173			7.09472	6.88185			93.0196	36.3755
	239.983	142.84			642.088	2149.9			36.2641	70.8989			18.132	64.6431			95.9932	40.6626
	216.168	129.37			408.995	2247.58			36.5355	74.7068			15.2231	12.7548			118.74	31.887
P2ry12	2012.9	1457.89		Clec7a	22.3905	5.89762		Tgfb1	97.3986	101.439		Irf7	5.59762	2.35905		Aif1	645.965	126.209
	1724.77	1252.51			9.17919	12.3603			85.3665	60.1532			10.0971	4.9441			424.996	129.371
	1902.96	1417.66			29.9555	17.6962			64.6407	95.3628			1.5766	7.86498			437.507	161.232
	2287.84	1414.85			15.9989	11.4689			65.062	83.4104			5.33296	32.3215			463.967	155.352
	2191.11	1309.19			25.3719	21.8654			75.1008	89.2837			10.1487	9.11058			561.226	118.438
Tmem119	1006.45	1224.35		Itgax	6.71714	0		Tgfb1i1	0	2.35905		Mx1	43.6614	54.2581		Mafb	317.945	163.954
	1105.17	1159.39			3.67168	12.3603			3.67168	1.64803			38.5526	49.441			330.451	230.725
	982.224	1151.24			10.2479	2.94937			0.788302	0.983122			40.9917	61.9367			361.83	185.81
	1012.2	1069.74			1.06659	5.21315			0	2.08526			45.8634	50.0463			388.239	200.185
	1029.08	1068.67			8.119	6.37741			1.01487	0			52.7735	39.1755			361.296	207.721
Slc2a5	268.686	250.059		Axl	10.0757	0		Tgfbrap1	34.7052	46.0014
	232.233	223.309			6.42543	0			42.2243	47.793
	209.688	239.882			6.30641	0.983122			49.663	38.3418
	238.916	194.972			4.26636	2.08526			30.9311	36.4921
	251.689	193.144			7.10412	0			35.5206	48.2861
Siglech	1009.81	719.51		Igf1	0	0		Tgfbr1	591.109	590.942
	823.373	742.439			0.917919	4.9441			649.886	684.758
	815.892	725.544			1.5766	8.8481			700.8	566.278
	941.8	680.838			1.06659	7.29841			579.159	604.726
	857.569	609.498			0	7.28847			634.297	625.897
Gpr34	1120.64	994.339		Cst7	7.83667	27.1291		Tgfbr2	156.733	165.133
	888.545	786.112			7.34335	18.9524			223.054	203.532
	958.575	982.139			5.51811	34.4093			207.323	171.063
	1194.58	965.476			3.19977	38.5773			205.852	155.352
	1230.03	798.087			10.1487	45.5529			187.752	176.745
Fig 4g
CAM signature genes	Cx3cr1+/+Irf8fl/fl	Cx3cr1CreERT2/+Irf8fl/fl
Ms4a7	508.95	520.248
	530.619	637.638
	479.532	588.764
	472.989	478.75
	578.834
Mrc1	1693.12	1675.28
	2522.07	1784.19
	1672.52	2030.57
	2003.9	1641.12
	2094.31
Lyve1	438.994	440.658
	791.747	598.721
	367.447	716.999
	743.381	488.61
	727.507
Cd163	528.213	432.893
	591.022	411.122
	439.571	596.57
	700.024	448.075
	631.365
Pf4	2070.27	1869.4
	2543.44	3204.15
	2140.35	2594.8
	2107.17	2486.87
	2782.17
Cbr2	1133.48	1196.77
	1509.15	1501.79
	1133.53	1363.75
	1322	1074.72
	1570.98
Mgl2	429.87	343.597
	305.733	383.181
	626.706	241.973
	394.946	405.349
	287.435
Fig 4h
overlapped genes	Adgre5
	Aif1
	Apobec3
	Axl
	Baiap2
	Ccl12
	Ccr1
	Cd300ld
	Cdkn1a
	Cnp
	Cst7
	Ctsd
	Ctsh
	Cx3cr1
	Cxcl14
	Cyp27a1
	E230029C05Rik
	Ets2
	Fgd2
	Fgl2
	Fosl2
	Frmd4a
	Gatm
	Gngt2
	Gpr160
	Htra3
	Ighm
	Irf8
	Itga6
	Itpripl1
	Kcnip3
	Klf2
	Lrp1
	Ly86
	Mlxipl
	Olfml3
	P2ry13
	Pafah1b3
	Pilra
	Ppfia4
	Rnase6
	Selenop
	Sema4a
	Slc46a3
	Stambpl1
	Stard3nl
	Tagln2
	Tbc1d9
	Tnfrsf17
	Zeb2os
	Zfp385a

## Sheet: Fig 5
Fig 5d
Microglial core genes	Cx3cr1+/+Mafbfl/fl	Cx3cr1CreERT2/+Mafbfl/fl		DAM genes	Cx3cr1+/+Mafbfl/fl	Cx3cr1CreERT2/+Mafbfl/fl		TGF signaling pathway related genes	Cx3cr1+/+Mafbfl/fl	Cx3cr1CreERT2/+Mafbfl/fl		Interferon related genes	Cx3cr1+/+Mafbfl/fl	Cx3cr1CreERT2/+Mafbfl/fl		Feature genes	Cx3cr1+/+Mafbfl/fl	Cx3cr1CreERT2/+Mafbfl/fl
Sall1	291.804	250.827		Apoe	159.704	264.544		Smad3	41.4046	31.3533		Ifitm3	5.91495	87.2014		Irf5	111.398	128.353
	280.816	180.287			236.363	1133.23			35.7797	40.8533			18.4319	221.141			138.782	97.6927
	280.488	210.847			251.72	645.471			39.556	39.7825			9.88899	67.6303			130.355	115.369
	255.313	144.041			316.459	4134.54			48.2734	24.6385			5.36372	250.176			133.02	102.345
	269.608				425.113				42.4103				61.5959				113.094
P2ry12	1767.58	1100.31		Clec7a	40.4188	38.2119		Tgfb1	97.3986	101.439		Irf7	5.91495	24.4948		Aif1	395.316	299.816
	1850.78	1087.94			31.4427	96.8045			85.3665	60.1532			11.9266	53.2869			452.125	438.729
	2285.26	1606.22			23.374	56.6901			64.6407	95.3628			1.798	21.8804			395.56	396.83
	2279.58	1019.66			17.1639	61.5964			65.062	83.4104			0	67.2822			421.588	476.661
	2044.78				33.3224				75.1008	89.2837			18.1759				466.514
Tmem119	1081.45	1117.94		Itgax	0.985824	11.7575		Tgfb1i1	0	2.35905		Mx1	51.2629	51.9289		Irf8	372.642	396.815
	1282.65	1072.84			3.2527	25.7553			3.67168	1.64803			34.6954	47.9582			418.514	444.058
	1216.35	1125.85			6.29299	19.8912			0.788302	0.983122			51.243	43.7608			322.741	366.994
	1077.03	934.369			9.65469	28.4291			0	2.08526			49.3462	46.4342			325.041	347.783
	1257.16				5.04885				1.01487	0			49.4787				323.126
Slc2a5	211.952	129.333		Axl	11.8299	168.524		Tgfbrap1	43.3763	34.2927
	259.131	89.6996			11.9266	325.938			30.3585	26.6435
	247.225	139.239			9.88899	178.027			43.152	41.7716
	216.694	81.4967			11.8002	307.982			37.546	16.1098
	221.139				18.1759				35.3419
Siglech	885.27	964.115		Igf1	0	0		Tgfbr1	788.66	863.196
	973.64	919.199			0	0			753.541	691.842
	890.009	1066.17			0	0			841.463	899.085
	1020.18	886.987			0	0			783.103	667.136
	1050.16				2.01954				808.825
Gpr34	791.617	484.017		Cst7	5.91495	24.4948		Tgfbr2	241.527	224.372
	982.314	486.687			13.0108	81.7066			206.004	211.371
	1023.06	748.906			7.19199	37.7934			241.831	221.787
	1077.03	464.342			7.5092	64.4393			223.131	219.852
	1016.84				11.1075				251.433
