# Supplementary material for: IRF8 and MAFB drive distinct transcriptional machineries in different resident macrophages of the central nervous system
Source: Commun Biol. 2024 Jul 24;7:896. doi: 10.1038/s42003-024-06607-6 (PMC11266354; doi:10.1038/s42003-024-06607-6)
Supplement: Supplementary file 4 — Supplementary Table 1 [file 42003_2024_6607_MOESM4_ESM.xlsx]

## Sheet: Suppl. Table 1
														Supplementary Table 1: Differentially expressed genes (DEGs) for Irf8-deficient microglia and CAMs as shown in Figure 4 and for Mafb-deficient microglia and CAMs as shown in Figure 5
DEGs in Irf8-deficient microglia								DEGs in Irf8-deficient CAMs								DEGs in Mafb-deficient microglia								DEGs in Mafb-deficient CAMs
Upregulated 375	Log2 FC	-Log10 adjp		Downregulated 405	Log2 FC	-Log10 adjp		Upregulated 42	Log2 FC	-Log10 adjp		Downregulated 55	Log2 FC	-Log10 adjp		Upregulated 296	Log2 FC	-Log10 adjp		Downregulated 114	Log2 FC	-Log10 adjp		Upregulated 21	Log2 FC	-Log10 adjp		Downregulated 3	Log2 FC	-Log10 adjp
Ch25h	7.05672	12.8674		Prcp	-0.588988	1.45396		Htra3	4.2158	9.22548		H2-M3	-0.590235	1.32019		Cxcl9	6.42673	3.05705		Ttc28	-0.588892	1.14376		Gm826	3.17806	15.0197		Pmepa1	-0.675693	2.82038
Mfsd6	5.98386	6.04681		Mgat4a	-0.593467	1.83573		Cst7	2.59568	1.51453		Sema4a	-0.596717	1.85982		Itgal	5.64289	4.20111		Cmklr1	-0.589561	1.38746		Cdkn1a	1.52833	4.20422		Ctse	-4.45287	1.68297
Cck	5.94639	14.5415		Znrf2	-0.599242	1.00077		Gm5586	2.22365	2.21201		Cnih1	-0.618085	1.0191		Ccna2	5.54513	3.87106		Il6st	-0.595731	2.02797		Irf7	1.15922	2.11947		Mafb	-4.66944	27.029
Ehd1	5.81953	6.46758		Rhoh	-0.601577	3.03559		Clec4d	2.1577	2.32093		Zfp385a	-0.619318	1.0191		Cd44	5.49849	4.46799		Acp2	-0.596088	2.09883		Capn3	1.0371	1.00005
Htra3	5.21373	48.5091		Mindy2	-0.607055	1.48072		Cxcl14	2.08305	3.03661		Apobec3	-0.627998	1.55406		Ifi214	5.30009	3.48868		Kat6a	-0.598468	1.89323		Isg15	1.02202	1.00005
Cd300ld	5.15517	4.34927		Mknk1	-0.61002	2.60183		Lhfpl2	1.81803	2.54674		Stard3nl	-0.657812	2.14502		F630028O10Rik	5.09062	2.86571		Slc12a2	-0.598592	1.03641		C2	1.01272	1.4114
Egln3	5.14731	4.86071		Taldo1	-0.614608	2.94928		Pilra	1.73093	1.8509		Gatm	-0.659805	1.15897		C3	5.08931	2.57594		Arhgef40	-0.601419	1.42874		Zbp1	1.00463	1.24194
Dusp5	4.90861	3.63522		Osbpl9	-0.614699	1.00928		Cdkn1a	1.69749	5.82974		P2ry13	-0.661518	2.16607		Mcemp1	4.98538	2.78296		Dgkd	-0.604065	1.0131		Ifi206	0.960208	1.00005
Ccr6	4.90635	2.5869		Pex2	-0.616715	1.27301		Ifit1	1.50294	5		Itpripl1	-0.7032	2.03165		Pilrb2	4.86826	2.49186		Ykt6	-0.606639	1.26711		Oasl2	0.94055	2.57414
Pbk	4.84326	3.58329		Zfp703	-0.619109	1.23112		Mlxipl	1.44238	2.58569		Gpr160	-0.713738	1.61884		Dtl	4.85735	2.44899		Lrp1	-0.606963	2.9797		Lyve1	0.918846	4.33009
Phlda1	4.84264	2.99484		Gsdmd	-0.620698	1.5718		Rsad2	1.30999	2.03165		Fgd2	-0.719199	3.77406		Rrm2	4.6745	2.79289		Cxxc5	-0.612745	1.87775		Nt5c3	0.891144	1.43276
Adgre5	4.74368	2.2081		Jund	-0.626402	2.51799		Plxna4	1.30816	1.85982		P2ry12	-0.72572	1.08496		Oasl1	4.63552	3.69978		Usp2	-0.616997	1.43702		Ifit3	0.810821	1.04842
Cdc42ep1	4.60637	4.37889		Setd3	-0.627461	1.03922		Lilr4b	1.26743	1.55406		Ighm	-0.732417	2.16613		Gbp8	4.57001	2.31237		Tmem37	-0.626692	1.36351		Ifi213	0.79759	1.26724
Cxcl14	4.55515	2.60717		Gdi2	-0.633766	6.71328		Fos	1.2095	1.82089		Sft2d1	-0.736818	3.31501		Knstrn	4.46157	2.26947		Slco2b1	-0.627677	4.89082		C4b	0.790759	2.33413
Esco2	4.49298	2.30531		Psap	-0.635222	6.31354		Samsn1	1.20608	1.62592		Tslp	-0.74835	1.02791		Cybb	4.43162	5.06277		Slc7a8	-0.627733	1.82822		Lgals3bp	0.741647	4.33009
Pimreg	4.36428	2.47583		Smap2	-0.635839	5.29031		Baiap2	1.20057	1.0191		Slc15a2	-0.768892	1.29173		Oas1g	4.41233	2.97294		Nudt16l1	-0.628533	1.2065		Timd4	0.737717	1.00005
Ifitm1	4.33787	1.70327		Chic2	-0.638104	2.16581		Adgre5	1.19523	1.00033		Tbc1d9	-0.811214	2.08816		Cdca3	4.39724	2.17867		Scamp5	-0.630577	1.32268		Rtp4	0.717931	1.48445
Pdlim7	4.30558	1.51504		Senp2	-0.641576	1.45563		Gngt2	1.15349	1.82089		Clec10a	-0.857287	2.20098		Cd36	4.34184	2.05203		Kif21b	-0.63758	1.63853		Ifi35	0.712523	1.68297
Runx2	4.20673	2.63115		Sbf2	-0.644043	1.25544		Cd300ld	1.13297	2.74091		Ccl12	-0.859897	1.12199		Ifi208	4.32155	1.27293		Itgam	-0.639597	4.64232		Ifi47	0.675127	1.40356
Ccdc9b	4.15594	1.62612		Ptafr	-0.651384	2.19282		Kcnip3	1.08527	1.82089		Ly86	-0.875369	2.95371		Axl	4.27194	50.5487		Sp1	-0.643517	1.13759		Ccl12	0.667375	1.63605
C3	4.13746	2.19505		Psmb5	-0.652569	1.09444		Cadm1	1.07127	1.38266		Nfxl1	-0.893787	3.68814		Met	4.16396	1.83203		Abhd6	-0.644081	1.58179		Bst2	0.608381	1.43276
Cenpe	4.12216	2.02896		Pip5k1c	-0.6539	1.19065		Hsp90aa1	1.03348	2.31205		Cd209f	-0.908842	2.1139		Cyp4f18	4.11847	2.69379		Tmem135	-0.64461	1.20002
Gpr65	4.10253	17.9011		Arpc4	-0.655009	1.95641		Ccnd2	0.985075	1.04138		Axl	-0.913733	1.19524		Sik1	4.10339	1.79394		Vsir	-0.648734	4.46173
Kank2	4.07985	2.97522		Khk	-0.662734	1.32804		Klf2	0.968707	4.66154		Timd4	-0.92485	2.74138		Rpl30-ps9	4.02859	1.66382		Gna12	-0.651549	2.65231
Gm47567	3.99435	1.38782		Ctsb	-0.664603	7.13161		Fosl2	0.963082	2.88789		Cd209g	-0.926591	1.10275		Gm826	4.01108	50.4495		Foxn3	-0.651796	2.58151
F630028O10Rik	3.97292	11.6922		Necap2	-0.666038	1.20962		Irf8	0.899574	4.04001		Cyp27a1	-0.927656	4.14509		Wdhd1	3.98391	1.11129		Stab1	-0.656682	1.07497
Rasgrp2	3.942	1.37696		Ctc1	-0.667172	4.40003		Olfml3	0.869508	2.08816		Cpq	-0.945591	2.57956		Prim1	3.94213	2.17688		Rtn4rl1	-0.659066	2.4523
Tcf19	3.93409	2.48456		Cd68	-0.668585	2.98993		Metrnl	0.868633	1.16567		Frmd4a	-0.967116	4.09691		Brip1	3.93389	1.00146		Susd3	-0.667262	2.79422
P4ha2	3.91931	1.64117		Slc46a3	-0.678199	1.5718		Tmem119	0.825244	1.12199		Zeb2os	-1.01047	3.24501		Ifi207	3.92803	2.35147		Pmp22	-0.66815	4.20111
Cp	3.9185	4.13295		Nmt1	-0.681579	3.05147		Ddx58	0.816116	1.15897		Cnp	-1.01671	1.85982		Gtse1	3.92578	1.35755		C3ar1	-0.670022	3.57087
Cip2a	3.79272	1.42933		Cklf	-0.684586	1.73735		Lrp1	0.815098	4.45223		Cx3cr1	-1.02064	15.2588		Ly6i	3.89914	1.66225		Nuak1	-0.690276	2.69779
Aoah	3.78512	1.88329		Cmtm3	-0.685523	3.19193		Abr	0.799976	1.20901		Ppfia4	-1.02986	4.14509		BC147527	3.83656	3.70915		Tpst2	-0.695625	2.27383
Cox6a2	3.77899	8.27412		Hck	-0.688437	3.85804		Eno1	0.792147	1.12199		Fgl2	-1.03265	1.84475		Nuf2	3.82788	1.42788		Pmepa1	-0.706275	5.35199
Plekhg3	3.76152	1.73604		Kcnk13	-0.693143	1.21731		Btg2	0.789604	2.11179		Slc46a3	-1.03848	2.1139		Oas2	3.81908	2.24219		Jun	-0.71402	2.10939
Pilrb2	3.73911	1.31721		Dcun1d5	-0.696511	1.24156		Tagln2	0.788095	2.4766		Cxcr3	-1.04969	1.61884		Ifi213	3.80257	1.59757		Papss1	-0.718438	1.8231
Cenpi	3.7161	1.10639		Tcirg1	-0.704869	2.60717		1700017B05Rik	0.761492	1.39141		Aif1	-1.0876	6.04335		Cxcl13	3.79974	1.30647		Nrip1	-0.726013	3.29473
Syt6	3.67571	6.48907		Clip1	-0.707995	2.45476		Junb	0.757964	1.51453		Pafah1b3	-1.10627	2.68055		P2ry14	3.78605	1.63543		Procr	-0.736493	1.04385
Adam33	3.59028	1.03738		Ppfia4	-0.711307	5.11562		Dok2	0.738354	1.19524		Stambpl1	-1.12257	1.19524		Pstpip1	3.73965	2.09154		Camk2n1	-0.739463	1.79633
Cenpm	3.57251	1.30043		Arhgap17	-0.713247	1.8666		Ets2	0.71117	1.00105		Cd36	-1.12461	3.37956		Gm6545	3.72483	1.52096		Iscu	-0.748754	1.36532
Atp1a3	3.56244	1.37995		Tmem176b	-0.716252	6.6394		Ctsd	0.611215	2.90703		Selenop	-1.12634	2.16146		Cenpe	3.70197	1.2702		Serpine2	-0.754435	3.49661
Mxd3	3.55268	1.12188		Clasp2	-0.718331	1.23148		Vsir	0.600861	3.50947		Gm10441	-1.14429	1.35826		Ifi47	3.68602	2.49632		Scoc	-0.757714	5.01905
Cdca3	3.54834	1.83821		Tmem176a	-0.720001	4.07743		Itga6	0.594146	1.08496		Ctsh	-1.23873	16.2291		Cd300lf	3.65837	1.88024		Ptov1	-0.762389	1.09882
Tcim	3.50033	24.103		Dtx3l	-0.722627	1.32694						Tnfrsf17	-1.34491	1.53608		Rsad2	3.63133	2.12208		P2ry12	-0.76646	5.79109
Ifitm2	3.46324	5.80683		Ppp1r21	-0.734353	2.4295						Slc14a1	-1.52937	3.56786		Mcub	3.59813	1.00107		Maf1	-0.769666	1.28048
Ccnf	3.4139	1.224		Fcgr1	-0.737814	6.0216						Pla2g2d	-1.54977	12.5186		Ung	3.59022	1.02403		Psmd7	-0.773471	1.73228
Samd9l	3.38762	4.53381		Pik3cd	-0.739173	2.52527						Pgap1	-1.55939	3.1726		Pclaf	3.58454	2.55419		Gpr155	-0.774951	1.32913
Psat1	3.37496	36.1595		Npc1	-0.739719	2.87667						Wfdc17	-1.59772	8.98716		Aurkb	3.57415	1.22215		Hnmt	-0.77547	1.23824
Kcnj12	3.37117	1.4398		Oxct1	-0.74179	2.73973						Vcam1	-1.64388	7.77211		Tcf19	3.56396	1.5728		Ltc4s	-0.784335	5.22113
Cenpk	3.34725	1.10972		Sting1	-0.746177	7.06233						Rnase6	-1.83833	2.72697		Map4k1	3.43893	1.1018		Rnase4	-0.791512	9.93767
Pygm	3.3314	3.51785		Sat1	-0.749596	7.13161						Asgr2	-1.8955	2.77595		Gvin3	3.43556	1.37163		Ninj1	-0.79713	1.26506
Adarb1	3.2775	12.5229		Stx7	-0.750076	2.98866						E230029C05Rik	-2.29186	4.72354		Oasl2	3.402	11.5714		Numb	-0.80345	2.58664
Troap	3.27565	1.00928		Psmb9	-0.751517	1.16624						Gramd3	-2.31745	2.22083		Plac8	3.37624	1.72863		Clasp2	-0.823952	1.90449
Cd244a	3.2687	3.00921		Trpc4ap	-0.751965	1.96573						Rad51b	-2.55431	4.97062		Prr11	3.34188	1.07302		Gpr34	-0.84262	6.26645
Lyzl4	3.25681	17.0638		Tle3	-0.755293	2.39591						Ccr1	-2.98357	45.7011		Pilrb1	3.1045	1.09078		Fchsd2	-0.84743	2.56696
Acaca	3.24248	7.44034		Cldnd1	-0.755969	2.86633						Ccl8	-3.89335	27.1811		Fgl2	3.07876	5.55106		Prpsap2	-0.858627	2.76907
Neil3	3.2294	1.11396		Plxdc2	-0.759077	7.06555										Birc5	3.05442	1.04557		Aff4	-0.868277	1.19006
S100a4	3.22758	1.56608		Hpgd	-0.759466	9.61787										Ifi27l2a	3.03833	3.23482		Clstn1	-0.873977	2.12872
Top2a	3.17289	5.36216		Blnk	-0.765649	6.84202										Ifi44	3.02858	1.5149		Comtd1	-0.875561	1.07216
Prr11	3.16821	1.19386		Asb2	-0.766352	1.34067										Mki67	3.0135	1.03641		Tuba1a	-0.875948	3.25067
Oas2	3.16811	2.77531		Wdr81	-0.772194	1.71487										Helz2	3.00999	3.48868		Cd14	-0.8764	5.32285
Gm43066	3.15673	1.42796		Thumpd3	-0.772437	1.0453										Ifitm3	2.95107	1.95707		Bbs9	-0.920337	1.56431
Cdkn1a	3.12636	18.3536		Phf14	-0.773618	3.91189										Mx1	2.90958	3.86244		Mgll	-0.926854	2.25519
Baiap2	3.112	5.29155		Tgif1	-0.777454	1.10205										Slfn5	2.84145	5.92509		Gm3739	-0.941417	1.80838
Nuf2	3.09749	1.36984		Extl3	-0.779502	2.81073										Ifi204	2.82435	2.56034		Cables1	-0.946625	1.72625
Fam43a	3.08635	4.86425		Gabbr1	-0.784317	1.41427										Cdkn1a	2.79596	4.0942		Mir99ahg	-0.957105	2.49186
Vim	3.06978	1.06749		Tnfrsf21	-0.785021	2.71151										Ifit1	2.77948	1.08395		Plxna4	-0.969489	2.04112
Thbs1	3.04328	4.24847		Hps3	-0.788518	2.03593										Trim59	2.77201	1.21777		Gm10790	-0.973231	2.4062
Cd44	3.03401	2.28642		Wipf1	-0.791892	1.76445										Arhgap15	2.64714	2.93767		Gm38843	-1.0004	1.03353
Fndc4	2.99176	1.67172		C1qc	-0.792676	8.93968										Cd244a	2.64403	1.17878		Serpinf1	-1.01038	2.02797
Trps1	2.97788	1.18846		Bin2	-0.795113	8.34033										Slc2a6	2.64154	1.43055		Fcrl1	-1.04266	1.63543
Lpl	2.95136	16.0075		Zmat2	-0.79525	1.06708										Tnfsf8	2.62917	2.76907		Whrn	-1.05644	5.46677
Cfp	2.94288	2.6196		Sall1	-0.804568	10.7618										Nlrc5	2.62329	3.30404		Slc2a5	-1.07685	8.17453
Prr18	2.92094	2.06142		Wdr44	-0.807506	1.03609										Samd9l	2.59722	2.15694		Bank1	-1.11506	1.22436
Igf1	2.92079	1.42395		Saysd1	-0.807879	1.00038										Ifit3	2.56727	1.45142		Tubb2b	-1.1196	1.11129
Hdac7	2.91858	1.06711		Gm3739	-0.812428	1.44589										Scimp	2.56611	2.741		Cmtm8	-1.12895	2.18611
Tpx2	2.89881	1.00928		Stard3nl	-0.813018	2.81215										Cst7	2.55357	7.90688		Itgb3	-1.14539	1.67339
Plekhh2	2.89498	1.73735		Pnkp	-0.814826	1.09913										Gbp4	2.52462	1.31162		Chst7	-1.15595	2.13027
Cit	2.87279	1.62793		Cxcl16	-0.820097	1.36709										Ifit2	2.52454	1.23879		Abcc3	-1.16287	3.15185
Gm20559	2.83678	1.41427		Dop1b	-0.821748	1.52913										Apoe	2.47366	1.63853		Tmem100	-1.16579	2.05203
Birc5	2.81904	2.6012		Mafb	-0.824065	11.6922										Vcam1	2.4608	2.17491		Jam2	-1.16616	3.3537
Tgfbi	2.77254	60.4575		Lpxn	-0.826529	3.21273										Dhx58	2.45161	3.39423		Lrba	-1.16653	4.99604
Ier3	2.75801	14.6571		Igf1r	-0.828743	1.16734										Dna2	2.43124	6.03252		Tspan9	-1.21506	1.35725
Amer2	2.73005	1.224		Gna15	-0.828968	6.24649										Ly6a	2.415	1.81316		NA	-1.24334	1.76466
Fosl2	2.71442	13.9127		Havcr2	-0.832068	6.37065										Sdc3	2.4107	6.28342		Sema4b	-1.24368	2.7553
Ephb3	2.70932	6.97688		Msrb2	-0.837856	2.38011										Mx2	2.39772	1.88061		Cdk5r1	-1.2576	4.07058
NA	2.70208	3.26784		Rgl1	-0.845045	1.19655										Ifi209	2.37301	6.29782		Cfap74	-1.27667	2.17217
Tnf	2.6516	3.10282		Fads1	-0.845417	1.6832										Pilra	2.30634	8.84182		Cnrip1	-1.29057	1.03917
Dab2	2.63805	11.1705		Fez2	-0.849096	3.78139										Oas1a	2.26375	4.46173		Gm6277	-1.32062	1.23879
Lypd6	2.61689	5.02123		Picalm	-0.852877	12.3221										H2-Q7	2.24879	1.89613		Selenop	-1.38617	11.7919
Mki67	2.58133	3.53427		Adi1	-0.855737	1.0306										Phf11a	2.22245	1.91688		Mtss1	-1.41687	3.3537
Aopep	2.57728	3.63166		Sash3	-0.856575	2.29716										D230049E03Rik	2.21522	1.13247		Klhdc8b	-1.42396	2.56696
Klf4	2.53	2.08114		P2ry13	-0.85847	14.3023										C4b	2.18448	1.37163		Foxo4	-1.59918	1.09122
Hsf2bp	2.51452	4.86425		Tifa	-0.860297	3.44784										Adgre4	2.16816	1.20588		Norad	-1.62359	1.61711
Col6a3	2.51213	12.6836		Ppm1h	-0.865411	2.2412										Ccl2	2.14925	2.66971		Ecscr	-1.62799	8.71209
Gbp2	2.48482	2.88178		Vps26a	-0.865594	2.40159										Lgals3bp	2.13544	5.59446		Actn1	-1.62891	1.52788
Trim59	2.47759	1.20962		H2-T23	-0.867201	1.48055										Tk1	2.11088	1.56854		Scarb1	-1.63332	1.56431
Megf9	2.43027	2.59211		Tubb2a	-0.871795	3.21048										Rtp4	2.0986	3.1539		Glrp1	-1.64883	2.97254
Racgap1	2.39471	1.79521		Snap23	-0.872826	2.23647										Arhgef39	2.09467	1.5351		Nav3	-1.70933	12.2274
St14	2.37931	3.06867		H2-Oa	-0.872967	1.04926										Itgax	2.09374	3.10784		Nav1	-1.79209	1.21777
Ccna2	2.36896	1.41977		Tor3a	-0.874197	1.8434										AB124611	2.06102	2.74443		Gas6	-1.8033	8.08927
5530402G07Rik	2.3623	1.09615		Nudt9	-0.87555	1.78086										Usp18	2.05777	3.61905		Crybb1	-1.84217	6.31427
Ache	2.36105	5.20703		Il16	-0.877505	4.78492										Sp100	2.04972	5.85048		Tmem44	-2.07914	1.15518
Ets2	2.34482	9.83403		Tlr2	-0.878383	2.36744										Relt	2.04284	1.19368		Chst8	-2.1954	1.68703
Prim1	2.33746	1.56021		Lag3	-0.882087	1.42206										H2-Q6	2.03315	4.46173		Dpy19l3	-2.4408	1.75106
Pear1	2.3295	3.75047		Cyp4v3	-0.88244	2.92641										Ly9	2.02047	2.50999		Fcrls	-2.51698	8.70993
Pard3b	2.30202	2.71529		Pag1	-0.884949	5.43236										Stat2	2.00295	6.12729		Elavl4	-2.80217	1.47192
Lgals1	2.29754	1.41427		Wdfy1	-0.88514	1.51983										Ifit3b	1.97053	2.4371		Csmd3	-2.80912	6.92928
Cst7	2.27958	7.19978		Tor1aip1	-0.885339	5.13946										Cd52	1.94977	5.70204		Mlph	-2.91253	2.95206
Ube2c	2.27672	2.08901		Tent5a	-0.885765	2.77531										Asf1b	1.94235	1.22441		Adamts16 ENSMUSG00000049538	-3.67056	2.20685
Coro2a	2.27032	7.75683		Zfyve19	-0.89023	1.34183										Sema4a	1.89316	2.56932		Nlgn2	-3.98016	1.18125
Tbc1d4	2.26934	3.06867		Marchf1	-0.891137	3.02368										Pqlc3	1.89081	1.88061		Khdrbs3	-4.01457	2.65507
Carhsp1	2.23729	3.59771		Casp8	-0.896368	8.33349										H2-Ab1	1.87536	1.73228		Mdfi	-4.11688	1.33588
Tk1	2.21955	3.55178		Dbnl	-0.901766	3.13931										NA	1.81188	3.42587		Gpr165	-4.50874	1.88061
Alox5	2.19754	12.6577		Pycard	-0.902816	7.28255										Pvt1	1.8038	2.31619		Mafb	-7.77518	34.1371
Csf1	2.19691	8.17545		Fgd2	-0.903412	10.3259										Stmn1	1.79433	2.97294
Ramp1	2.18618	13.0986		Narf	-0.903505	1.06745										Cdk1	1.78547	1.42071
Cdca8	2.18026	1.15601		Btg1	-0.907172	2.30906										Gm4951	1.78527	2.29641
Sema6d	2.12733	6.35996		Itpripl1	-0.911318	3.02285										B430306N03Rik	1.7793	2.28479
Kcnip3	2.12716	11.3003		1110059G10Rik	-0.91219	2.26976										Tmsb10	1.75189	7.06195
AB124611	2.12623	2.80839		Dnase2a	-0.917951	2.3959										H2-Q4	1.74811	1.33667
Bmp1	2.12477	2.29418		Large1	-0.926865	1.11207										Gm13341	1.74501	2.12136
Jdp2	2.10978	2.45095		Tpra1	-0.927971	2.43864										Phf11b	1.74045	1.09895
Gcnt2	2.10883	9.39491		Rbbp9	-0.936938	1.14364										Bach2os	1.72443	1.13252
Il18bp	2.10656	1.79377		Pip4p1	-0.937679	7.03282										Slfn9	1.70862	1.11195
Ablim1 ENSMUSG00000025085	2.07839	1.09932		Stambpl1	-0.939843	1.85711										Rnf213	1.70176	7.03702
Pf4	2.0681	1.12823		Sh2d3c	-0.942163	1.31145										Il2rg	1.69457	2.41041
Mcm6	2.06742	2.07874		Akirin2	-0.942581	4.94267										Xaf1	1.67868	4.99604
Dusp27	2.02515	3.09487		Trpm2	-0.943076	1.68683										Treml2	1.67427	2.6701
Tmem44	2.02162	10.9433		Edem2	-0.947133	5.69207										Trim30b	1.6664	1.12017
Jam3	1.96228	6.49299		Tbc1d10a	-0.950804	1.26065										Cd74	1.63125	6.70718
Il1b	1.948	1.57327		Mag	-0.95508	1.26587										Glipr1	1.5643	2.05203
Lockd	1.94609	1.16624		Baz1a	-0.957028	2.99484										H2-D1	1.56267	6.55081
Crem	1.91598	2.16385		Rnf115	-0.958405	1.30362										Stat1	1.5597	6.55081
Vipr1	1.90447	3.05029		Acsl4	-0.958783	3.81907										H2-K1	1.538	5.85691
Pacsin1	1.89158	1.10298		Tmem229b	-0.966566	1.25126										Tpst1	1.53468	2.13027
Pclaf	1.88274	1.26945		Cmtm8	-0.980546	2.17346										Sorl1	1.51579	5.34357
Icos	1.87725	1.69532		Pkig	-0.990569	3.41809										Gm10073	1.51522	1.26844
Nbl1	1.87585	1.5337		C1qa	-0.993715	7.28981										Tspo	1.50791	5.23114
Ptgfrn	1.86513	5.36525		Exosc8	-1.00161	1.37696										Htatip2	1.50298	1.45084
P2rx1	1.85838	2.35808		Tifab	-1.00238	6.0216										Bst2	1.49088	7.81319
E430021H15Rik	1.84958	1.13962		Fbxo33	-1.00469	1.60496										AW112010	1.47058	1.33667
Il2rg	1.83575	2.79259		Osbpl8	-1.00476	1.07018										Gpr35	1.44757	2.62342
Ddx60	1.82211	1.18846		Bcl2l1	-1.01269	1.67567										Tor3a	1.43627	7.7727
Mmd	1.82167	6.37499		Zfp658	-1.01436	1.86894										Hirip3	1.4046	1.03353
Pygl	1.75072	1.82829		Zbtb2	-1.01899	1.11185										Slfn2	1.37269	3.34088
Apoe	1.71385	4.89303		Cybc1	-1.01965	4.46788										Ddx58	1.34597	2.4371
Adgrl1	1.6594	1.32925		Ccng2	-1.03159	5.29031										Rnase6	1.30694	3.29688
Iqgap1	1.65536	1.74787		Tpbgl	-1.03339	3.23954										Selenoh	1.30137	1.65504
Prkce	1.65174	5.31254		Tmem268	-1.0402	1.81447										Naalad2	1.28746	1.80869
Panx1	1.64331	1.05718		Arid3b	-1.04168	1.71487										Niban1	1.28058	3.52029
Inafm2	1.63908	7.83155		Cx3cr1	-1.0417	36.8875										Gm9794	1.27361	1.19368
Zfp827	1.62759	1.02061		Sowahc	-1.04831	4.35423										Pml	1.27344	1.72904
Relt	1.59182	1.32694		Dctpp1	-1.04986	2.29565										St8sia6	1.27126	2.18933
Ezh2	1.58473	1.88083		Unc93b1	-1.0548	35.4989										Dck	1.26969	1.69566
Pilra	1.57877	6.45681		2610528A11Rik	-1.05625	1.20154										Mmp14	1.25865	1.98283
H2ax	1.57572	1.28297		Cd84	-1.05833	11.3853										Ube2l6	1.25782	1.46056
Serpine1	1.57545	2.47734		Plekho1	-1.05984	12.2059										Rpl17-ps3	1.24765	1.84257
Stom	1.5741	1.38757		Jade2	-1.06297	2.7388										Trim30a	1.22011	8.70993
Cdk1	1.56605	1.30043		Pou2f2	-1.06469	9.52568										Bcl7a	1.21656	1.12281
Cyp4f16	1.56119	2.16549		Rnf128	-1.07468	1.52913										Ptgr1	1.19234	1.06532
Incenp	1.53222	1.3601		Psmb8	-1.07657	4.94772										Smim3	1.19151	2.31237
Stmn1	1.49489	3.5402		Hebp1	-1.08985	1.71754										Rassf3	1.18329	1.36023
Gramd1b	1.49249	2.91124		Gm5086	-1.09381	4.45766										Usp37	1.1801	1.15937
Dhx58	1.49205	1.21116		Tgfa	-1.09812	3.27836										NA	1.17552	6.13875
Tspan9	1.48672	4.02621		Slc29a3	-1.10455	7.57554										Enpp4	1.17528	1.51348
St3gal1	1.45668	1.17984		Ctss	-1.12183	13.8167										Herc6	1.16255	2.52555
Plekha8	1.44753	1.36478		Bin1	-1.12899	21.4612										Myo5a	1.15515	1.35426
Adamts10	1.4456	1.39044		Sema4g	-1.12993	1.81245										Parp14	1.13642	3.93949
Oscp1	1.43119	2.19594		Ap1b1	-1.1365	5.01234										Phf11d	1.13362	2.33309
Bhlhe41	1.42449	8.83748		Cd48	-1.13712	6.90041										Trpm2	1.12724	3.06964
Hes1	1.41638	4.34431		Pld4	-1.13919	23.5467										Fth1	1.12538	8.90212
Lamb2	1.39351	1.30466		Liph	-1.14435	1.30043										Clec7a	1.12175	2.41041
Stab1	1.39027	14.332		Tspan13	-1.15051	6.01533										Coro2a	1.1197	1.00107
Tmem106a	1.3777	4.82413		Bbs9	-1.15486	3.93685										Tmpo	1.10615	3.37587
Rasgrp4	1.37707	1.28151		Ipo11	-1.15591	1.27301										Gm44860	1.1025	1.11195
Cd276	1.37427	2.06142		Cd33	-1.15754	21.0088										Cxcl16	1.07611	2.9797
Rgs7bp	1.36382	1.5172		Abhd6	-1.15896	6.00051										Pign	1.07435	1.11195
Cdc42ep4	1.3629	3.17055		Chst8	-1.15987	1.06174										Nampt	1.07272	2.45487
2610507B11Rik	1.36239	8.00224		Rab3ip	-1.16366	1.83467										Tap1	1.07215	2.17338
Gm14586	1.36014	1.10298		Nrp1	-1.16578	2.81215										Cd34	1.06967	6.32525
Septin11	1.34856	1.47724		Borcs6	-1.17522	1.46664										Gm2a	1.06887	7.30445
Hmgn3	1.3264	1.11207		Scamp2	-1.17555	23.1881										B2m	1.05271	7.81319
Myo18b	1.32493	1.72552		Ebf3	-1.18289	2.29418										Ctsc	1.04517	10.1082
Itga6	1.3194	15.9957		Prkx	-1.18407	1.41033										Cpq	1.03668	1.00637
Prune2	1.31494	3.76764		Chst12	-1.18532	2.57808										Trip6	1.0267	1.86041
Ank	1.30895	3.92283		Rptor	-1.19094	5.47791										Ifi30	1.01899	5.02133
Cbx5	1.30074	1.43612		Parp8	-1.19279	2.06652										Rps19	0.999142	3.93845
Hdac9	1.29496	1.28221		Ctsc	-1.19449	17.1636										Lyz2	0.990334	1.27293
Cyb5r3	1.29492	2.70874		Slc25a12	-1.19485	1.27719										Slfn8	0.978583	1.70113
Fcrls	1.29155	34.831		Apobec3	-1.19609	5.63052										Ly6e	0.956446	7.88543
B4galt5	1.28156	2.93866		Pafah1b3	-1.20606	2.28642										Lyst	0.9507	1.75375
Tagln2	1.27994	5.05118		Dydc2	-1.20761	1.93609										Slamf8	0.9341	1.31768
Nos1ap	1.26576	1.26587		Tagap	-1.20988	4.58397										H2-M3	0.930306	2.87639
Crtap	1.25215	2.34013		Plekhf2	-1.2099	2.40116										Rps2-ps13	0.924576	1.2702
Gm7694	1.24459	1.58022		Il1a	-1.21162	3.25345										Fnbp4	0.897372	1.96651
Amotl1	1.23167	1.13647		Cebpz	-1.21414	4.67798										Siglecf	0.896579	1.26356
Mrc1	1.22929	1.27667		Ndufaf7	-1.21764	2.47466										mt-Rnr1	0.892783	6.58246
Cpd	1.22629	3.62969		Rap1gap2	-1.21862	1.43013										Txn1	0.883866	1.69566
Afap1l1	1.22276	3.06867		Gvin-ps7	-1.22483	1.32493										Csf2ra	0.879717	4.54587
Tsc22d3	1.21451	6.27627		Irf5	-1.2268	8.68802										Rpl32	0.874336	4.29337
Maged1	1.2036	5.24422		Hk2	-1.24539	14.5151										Parp9	0.873748	1.02657
Ggt5	1.19436	5.20569		Trafd1	-1.24666	5.13946										Aldh9a1	0.852347	1.00331
Cacna1a	1.18848	1.7904		Naip2	-1.24941	3.00719										Hat1	0.848609	1.08395
Zfp704	1.18732	1.09913		Exo5	-1.24999	1.27719										Dtx3l	0.847927	2.18611
Epha2	1.18243	1.10298		Rtn1	-1.25188	5.33446										Lsp1	0.839167	1.95126
Marcksl1	1.18171	2.51624		Il18	-1.25514	3.11821										AU020206	0.834234	2.87639
Irf8	1.17629	16.2229		Naip5	-1.25642	6.81496										Rpl35	0.828051	3.57385
Slc44a1	1.16156	1.31056		Pecr	-1.25717	1.74										Fam111a	0.819117	3.05421
Galc	1.1591	2.13099		Trim2	-1.26811	2.05523										Parp12	0.795401	1.24196
Rbms1	1.14772	4.34927		Pde8b	-1.27367	1.24335										Irf9	0.794392	2.11794
Tmem52	1.14766	1.09444		Naip6	-1.29638	1.62526										Gm10076	0.787297	2.12136
Rrp1b	1.14419	1.42539		Zfp385a	-1.30665	5.35244										Rps5	0.783415	3.33096
Aplp2	1.14336	3.43154		Dapp1	-1.30929	7.31559										Mavs	0.782199	1.22319
H1f2	1.13877	4.26559		Dtx4	-1.32334	7.96612										Gm12852	0.780693	1.43763
Espl1	1.12795	1.59448		Gm3248	-1.3285	1.224										Rpl28	0.777618	3.37587
3110082I17Rik	1.12579	1.0288		Cyp4f13	-1.32937	2.56203										Rpl23	0.774069	3.48868
Atxn1	1.12292	2.28413		Pdia5	-1.34507	1.75147										Rps11	0.771674	3.14715
Fry	1.08757	2.44427		Cd82	-1.34524	7.94953										Rpl37a	0.763084	3.79597
C5ar1	1.08693	5.27704		Kcnd1	-1.35262	3.25799										Rps27l	0.759494	2.12556
Stard8	1.08497	3.83023		H2-DMb1	-1.3663	8.76227										Cd48	0.754929	3.01137
Actn1	1.07775	2.58853		Rassf4	-1.36703	5.30828										Samhd1	0.750583	1.9231
Rassf3	1.07444	1.17576		Acox3	-1.36986	6.05958										Man2b1	0.74406	6.38464
Gm10051	1.06596	1.01236		Magi1	-1.37073	1.00082										Rpl41	0.743973	2.6598
Gpr157	1.06155	1.16921		Zdhhc13	-1.37455	1.40234										Rpl10-ps3	0.741805	1.69612
Fam219a	1.05575	1.73945		Exog	-1.37749	2.1103										Rpl19	0.740574	3.01137
Rnf150	1.05158	1.23385		Hsdl2	-1.38426	1.18779										Gm26740	0.739833	1.36351
Ap1s2	1.05146	3.34477		Ctsz	-1.38923	11.2751										Pon3	0.737022	1.6305
Syngr1	1.03865	8.88534		Coro1a	-1.39658	10.8957										Psme1	0.725878	2.68967
Cryl1	1.03109	10.2111		Amdhd2	-1.40467	1.50692										Rps2	0.725383	2.44899
Dennd2c	1.02908	1.30918		Psme2b	-1.40835	1.1974										Rps7	0.724926	2.63301
Gas6	1.02446	9.46391		Mapre2	-1.41219	4.33728										Rpl39	0.72449	2.40452
Klf2	1.02122	2.35459		Aprt	-1.41537	2.71242										Rps18	0.724193	3.68483
Mlxipl	1.01622	10.7508		Naaa	-1.41674	3.53216										Abcg1	0.723361	2.27371
B3galt5	1.01141	1.28354		Csf2rb2	-1.42033	3.89835										Znfx1	0.72212	1.13759
Poglut3	1.00913	1.07059		Icosl	-1.42939	6.09748										Tbc1d9	0.719497	3.76924
Slc38a10	1.00714	7.48673		Slc37a2	-1.43135	7.88731										Rps18-ps3	0.718462	1.24485
Pbxip1	1.00096	8.18436		Cnp	-1.4379	3.72459										Gm11942	0.713098	2.68156
H1f0	1.00076	2.88144		Sephs2	-1.44297	1.09615										Rps20	0.710416	2.79289
Rab32	0.99619	2.72517		F11r	-1.45846	45.3269										Mia2	0.708639	2.35147
Peak1	0.99437	2.2311		Lbh	-1.47835	1.53014										Id2	0.708393	1.36608
Il17ra	0.983795	5.92738		Pfkfb3	-1.481	5.80683										Npc2	0.706833	3.90019
Eno3	0.983278	1.61665		Gm10790	-1.48464	5.58399										mt-Rnr2	0.702506	7.58464
Khdrbs3	0.979653	2.04487		Got1	-1.4911	3.03168										Cadm1	0.697866	3.48868
Wdr41	0.973402	1.39002		Pdgfb	-1.50113	13.273										Rps26	0.697628	2.36852
Il4ra	0.968976	6.25548		Gpr160	-1.50295	2.30906										Fuca2	0.696024	1.8755
Olfml3	0.964581	21.0211		Mpp6	-1.50468	1.73294										Rplp0	0.693875	3.20032
Pcyox1l	0.961202	1.79569		Slc12a9	-1.50859	9.4505										Rps12-ps9	0.693404	1.52788
Pde4b	0.960401	1.88102		Ly86	-1.51688	15.4783										Gm2225	0.691792	1.16598
Eid1	0.960339	2.97438		Lrrc3	-1.52372	10.4903										Rpl21	0.690867	3.19386
Slc7a8	0.960135	11.4788		BC035044	-1.52539	10.8044										Sh3bgrl3	0.68876	2.4371
Emp3	0.956341	3.23453		Plekhm3	-1.5496	2.73489										Rplp1	0.680898	5.67585
Cdk5r1	0.950314	5.29031		Sftpa1	-1.55134	4.34185										Sod1	0.679864	2.57777
Slc66a1	0.94816	1.38684		Rasgef1b	-1.55764	3.67346										Spint1	0.679859	2.05429
Cebpb	0.937763	9.36171		Cebpzos	-1.5648	7.31488										Rpl36a	0.678251	3.23496
Rtcb	0.935566	3.05961		Tmem100	-1.5676	8.79154										Ctsh	0.676764	6.03871
2510009E07Rik	0.934512	2.69342		Mpi	-1.57087	3.5382										Cox8a	0.67558	1.28876
Plin2	0.93279	1.08374		Exoc6	-1.57275	1.32804										Rpl26	0.674334	3.01137
Dtymk	0.931212	1.31721		Tmem50b	-1.59404	9.32088										Dnajb14	0.672901	1.84102
Cited2	0.921823	1.36048		Atp8a2	-1.59889	7.00583										mt-Nd6	0.672777	7.28056
Smad3	0.919206	5.01161		Selenop	-1.60092	8.65658										Rps15a	0.669907	3.14247
Milr1	0.911907	1.5337		Hps4	-1.60474	9.28926										Ctss	0.669241	4.18097
Gmpr	0.905147	2.94928		Dnajc28	-1.61509	1.38757										Eef1b2	0.667187	2.63832
Tln1	0.902204	10.2346		Gart	-1.61596	1.09444										Rps12	0.666013	3.567
Uhmk1	0.898386	1.65901		Rbpms	-1.63208	2.5678										Rpl27a	0.665574	2.77637
Pkib	0.895264	2.2412		Fblim1	-1.63343	1.53098										Igsf6	0.662558	1.33854
Fndc3b	0.893809	1.74095		St6galnac4	-1.63654	10.241										Rps4x	0.651254	2.70693
Dhrs3	0.890836	10.9433		0610040J01Rik	-1.63965	12.3795										Pabpc1	0.65019	3.01137
Tbxas1	0.887037	10.7154		Amz1	-1.64886	6.21129										Rac2	0.648681	1.73228
Mib1	0.886701	1.84367		Frmd4a	-1.65275	17.0638										Hspe1	0.644894	3.48868
Nupr1	0.884429	1.85061		Fcrl1	-1.6729	6.20093										Rps16	0.64348	2.87639
Nav3	0.882539	4.34927		Phf11b	-1.69451	2.72273										Rpl17	0.641647	3.04869
St6gal1	0.876157	2.3879		Cysltr1	-1.71367	6.82602										Ucp2	0.639487	4.18129
Vps13d	0.875559	1.55463		Gm33699	-1.72267	3.21918										Rpl27	0.637129	1.69171
Sh3pxd2a	0.872088	1.37052		Prdm1	-1.72878	3.22203										Myo1f	0.636654	2.58664
Gp9	0.864862	1.62052		Gm2237	-1.74067	1.484										Rps6	0.635388	2.18701
Agpat3	0.860306	2.81408		Chst1	-1.74186	1.8434										Rpl12	0.630819	2.54722
Trappc10	0.851622	1.32694		Tbc1d9	-1.75893	13.9739										Gapdh	0.630216	2.52019
Csad	0.85076	2.77531		Depdc7	-1.77517	1.21871										Acly	0.626445	1.38196
Chsy1	0.84433	3.55021		Ccl12	-1.78182	1.67007										Mpeg1	0.621092	4.92241
Tnrc18	0.843885	2.06286		Gimap9	-1.79344	1.20333										Apobec3	0.615847	1.97587
Aldh2	0.83209	1.31721		C1qb	-1.80724	39.9423										Rps25	0.614098	2.29688
Slc16a3	0.827494	1.12188		Tspan33	-1.81832	4.3729										Rps3a1	0.611856	2.67377
Foxj3	0.826107	1.16086		Mras	-1.82799	4.08529										Tent5a	0.610289	1.70513
Lrp1	0.823242	6.75544		Ccr5	-1.8456	34.7486										Tpt1	0.608621	4.0717
Flna	0.820395	1.22485		Eif4e3	-1.85117	1.98105										Rps27a	0.606188	3.01137
Elmo2	0.820048	1.54663		Ptgr1	-1.86526	1.22634										Amz1	0.60591	1.31397
Ifi27	0.819641	3.90855		Trip6	-1.86688	3.10771										Rpl31	0.605064	2.31327
Ak1	0.816292	3.32972		Mpeg1	-1.86722	43.4755										Rpsa	0.602946	2.22767
Top1	0.815225	2.99484		Aif1	-1.8721	32.4366										Gm7536	0.601444	1.40777
Fcgrt	0.813916	3.46352		Fcgr2b	-1.88404	24.1771										Rack1	0.601425	2.22349
Id2	0.811371	2.31162		Gsap	-1.88904	5.88774										Rps17	0.600839	1.98286
Alas1	0.8059	2.39715		Rogdi	-1.89933	18.1882										Rps9	0.600442	2.97254
Sidt2	0.805852	1.25842		Rnf144b	-1.95246	2.3342										Supt20	0.599589	1.15937
Fscn1	0.805537	6.7285		Tnfsf13b	-1.96554	5.63176										Rps13	0.598501	2.29688
Ppp1r9a	0.805135	3.07193		Dand5	-1.96771	1.10972										Rps14	0.594411	3.28772
Rnf216	0.804674	3.03559		Usp35	-1.99193	5.94022										Rpl18a	0.587391	2.61933
Rcbtb2	0.803259	5.80683		Zfp691	-2.00299	8.75446
Dok3	0.799663	1.48465		Gatm	-2.00616	12.1771
Mrpl33	0.795333	1.1387		A830008E24Rik	-2.00917	5.69984
Itga9	0.791338	1.96581		Lap3	-2.01136	16.0067
Bcl2a1d	0.789164	1.78622		Sdc3	-2.01628	1.01587
Mfhas1	0.784532	2.40159		Adora3	-2.03446	23.5467
Mgat5	0.782523	1.68233		Ccdc102a	-2.042	1.40186
Spsb1	0.780238	2.75378		Ceacam1	-2.06645	8.0834
Slc3a2	0.779507	5.69984		Cyp27a1	-2.07511	6.85862
Tspan14	0.775532	6.21051		Hspbap1	-2.09966	1.42411
Bcl2a1a	0.772648	1.77492		Numb	-2.10423	25.1994
Hyi	0.757413	1.56924		Ttc9	-2.11826	1.03978
Kcnj2	0.750675	1.52751		Atp6v0a2	-2.11895	15.4477
Stk17b	0.743594	2.6917		Apba1	-2.11938	2.27492
Camkk2	0.742994	1.58686		Fgl2	-2.12361	1.84016
Gm34589	0.741295	1.11207		Adrb1	-2.15314	5.26503
Tcf7l2	0.741073	1.77492		C1rl	-2.16338	2.64037
H2bc4	0.733871	1.58579		Gpr155	-2.18928	17.5127
Sbno2	0.731591	1.53721		Castor1	-2.19611	1.13507
Ppp1cb	0.731138	1.21139		H2-Ab1	-2.24153	1.99394
Golgb1	0.730796	1.0492		Gm28417	-2.24434	1.64561
Itgb2	0.730032	7.44034		Plin3	-2.25614	1.35599
Klf7	0.728933	1.2792		Cdca7	-2.29885	2.80212
Slc38a6	0.724931	1.15935		Slc11a1	-2.32691	36.1605
Flot1	0.724595	1.37995		Col27a1	-2.363	22.7137
Fam3c	0.724138	2.5906		Niban1	-2.37234	3.44187
Abcd2	0.72176	1.64561		Gm38843	-2.37996	6.80908
Calm3	0.718602	1.15255		Lilra5	-2.39528	6.47758
Eef1g	0.71741	2.05974		Padi2	-2.39895	6.12977
Bcl9l	0.716098	1.11341		Gm33858	-2.45542	2.81387
Ssh2	0.715236	6.23185		Naalad2	-2.46397	3.17055
Clec5a	0.712792	3.48752		Ighm	-2.47255	45.1385
Zmynd8	0.712642	1.8666		Gimap6	-2.47266	5.93066
Rplp0	0.712286	2.81215		2010008C14Rik	-2.47732	4.34185
Hacd4	0.703571	1.19386		Calhm6	-2.52223	3.05616
Mtss1	0.700993	1.30466		Arhgap5	-2.52984	43.4755
Rpsa	0.699974	1.60505		Pirb	-2.54305	3.84117
Ccl9	0.696989	1.95641		Pvt1	-2.55088	1.55872
Calr	0.696723	9.20942		Mycl	-2.62729	1.41595
Rpl23	0.690712	2.74431		Tnfrsf17	-2.64497	5.29031
Ctsd	0.68962	12.5229		Gm5431	-2.67348	1.0306
Dennd4a	0.686158	2.07387		Acvrl1	-2.69246	4.24847
Mxi1	0.685421	1.49211		Gm14023	-2.77639	1.61206
Ppp1r3b	0.683117	1.25953		Tmsb10	-2.79629	8.97654
Scd2	0.681672	2.01768		Upk1b	-2.81325	27.3817
Fam111a	0.677335	1.79436		Cd52	-2.84141	27.4813
Chd4	0.674841	2.03019		Zeb2os	-2.86155	12.6756
Nlrp3	0.674728	1.03978		Mzt2	-2.92618	13.4838
Cd63	0.669022	4.40366		Mthfd1l ENSMUSG00000040675	-2.96905	1.266
Tob2	0.667559	1.08028		Ctnnal1	-2.98804	2.98993
Cux1	0.66664	2.69213		Siglecg	-3.17907	1.484
Hspa5	0.659851	8.4825		Sema4a	-3.19784	1.06834
Rpl35	0.659764	1.55707		Gm21284	-3.21145	1.13046
Rpl32	0.656771	1.35222		Gm40841	-3.2155	1.14096
Cds2	0.642137	1.68361		Klk8	-3.27036	22.716
Rps14	0.637708	2.3234		Slc36a2	-3.28404	1.18201
Rps17	0.634808	1.31757		Prr5	-3.32923	1.13382
Hacd2	0.632627	1.00082		H2-Aa	-3.34878	2.3082
Atox1	0.631809	1.0585		Cybb	-3.35697	1.39002
Dgkz	0.62976	1.46196		Gm44861	-3.38767	1.04225
Rps5	0.629568	2.92471		Plpp2	-3.43258	2.02718
Prkacb	0.629482	2.06819		Gm42944	-3.44229	1.27834
Itgb1	0.629113	3.83415		S100a10	-3.46379	2.13587
Zfp715	0.626464	1.71754		Tppp	-3.47768	7.87467
Trim47	0.623031	1.37853		Cib2	-3.48348	2.94911
Cotl1	0.622188	3.35114		Cd74	-3.52052	5.20789
Slc43a2	0.611382	1.484		Axl	-3.53203	2.41051
Rnase4	0.608408	4.41355		Gm48614	-3.53446	1.42771
Sel1l	0.607233	2.2311		Zfp850	-3.54701	1.21098
mt-Rnr1	0.606963	2.52629		Apobec2	-3.576	1.25351
Rapgef5	0.605896	1.63052		Ccdc192	-3.58385	2.36527
Gngt2	0.604029	3.56659		Pdcd1	-3.58686	1.26058
mt-Rnr2	0.603816	4.67972		Ildr2	-3.59157	1.90076
Pitpna	0.601316	2.66402		Pik3c2b	-3.63619	1.47107
Rpl14	0.600827	1.18846		Cerox1	-3.65725	1.13684
H2az2	0.591972	1.08678		Ano7	-3.73716	2.6254
Litaf	0.591071	1.42881		Treml2	-3.80892	2.10356
Mtr	0.58968	1.16008		Eva1a	-3.81559	6.05375
Bmf	0.585801	1.37633		Ctsh	-3.85078	115.657
				Lsp1	-3.88762	12.0657
				Edn1	-3.89199	1.36478
				Rnase6	-3.90539	5.35041
				Kcnj9	-3.99475	1.31957
				Gm35154	-4.00384	2.01773
				Haao	-4.01416	2.02976
				Tns4	-4.10029	2.01768
				Ctnnd2	-4.13292	2.11211
				H2-DMb2	-4.28964	2.76896
				H2-DMa	-4.47477	39.6783
				AU022793	-4.49195	2.92471
				Batf3	-4.49704	7.64126
				Gm30411	-4.51317	2.51673
				Ighd	-4.56835	3.67247
				Gm16118	-4.62819	3.71371
				Gbp3	-4.65234	3.77221
				Sh2d6	-4.73962	2.86353
				Pxdc1	-4.80313	4.15717
				Gm15912	-4.84946	3.80606
				Gm44860	-4.88791	4.07136
				Slamf8	-5.09749	4.63689
				Carmil1	-5.15942	4.82413
				Tns1	-5.16543	10.7182
				E230029C05Rik	-5.22609	53.2075
				Ccr1	-5.45258	5.47155
				Adgrg5	-5.66855	5.35244
				Il7r	-6.38718	8.34033
				Npnt	-6.69193	9.63512
				Slamf6	-7.02296	10.5478
				Spint1	-7.26159	12.021
